# Supplementary material for: Effects of Tea Seed Oil Extracted by Different Refining Temperatures on the Intestinal Microbiota of High-Fat-Diet-Induced Obese Mice
Source: Foods. 2024 Jul 26;13(15):2352. doi: 10.3390/foods13152352 (PMC11312122; doi:10.3390/foods13152352)
Supplement: Supplementary file 1 [file foods-13-02352-s001.zip]

Archive with 1 entries (1 files):
- foods-3081090-supplementary.pdf
